# Supplementary material for: Large-scale antibody immune response mapping of splenic B cells and bone marrow plasma cells in a transgenic mouse model
Source: Front Immunol. 2023 Jun 5;14:1137069. doi: 10.3389/fimmu.2023.1137069 (PMC10280637; doi:10.3389/fimmu.2023.1137069)
Supplement: Supplementary file 7 [file Table_1.xlsx]

## Sheet: Table S1
Table S1. Primers used in paired VH:VL library generation, yeast cloning, and Miseq preparation.
Overlap extension RT-PCR Primers
Primer Name	Primer sequence	Final conc. (nM)	Note
hVH1-fwd-v3L	ccagcagctagcgttttagca CAGGTCCAGCTKGTRCAGTCTGG	40	FR1-specific primers for human antibody heavy chain
hVH157-fwd-v3L	ccagcagctagcgttttagca CAGGTGCAGCTGGTGSARTCTGG	40
hVH2-fwd-v3L	ccagcagctagcgttttagca CAGRTCACCTTGAAGGAGTCTG	40
hVH3-fwd-v3L	ccagcagctagcgttttagca GAGGTGCAGCTGKTGGAGWCY	40
hVH4-fwd-v3L	ccagcagctagcgttttagca CAGGTGCAGCTGCAGGAGTCSG	40
hVH4-DP63-fwd-v3L	ccagcagctagcgttttagca CAGGTGCAGCTACAGCAGTGGG	40
hVH6-fwd-v3L	ccagcagctagcgttttagca CAGGTACAGCTGCAGCAGTCA	40
hVH3N-fwd-v3L	ccagcagctagcgttttagca TCAACACAACGGTTCCCAGTTA	40
hVK1-fwd-v3L	tgctaaaacgctagctgctggttcccatggca GACATCCRGDTGACCCAGTCTCC	40	FR1-specific primers for human antibody light chain
hVK2-fwd-v3L	tgctaaaacgctagctgctggttcccatggca GATATTGTGMTGACBCAGWCTCC	40
hVK3-fwd-v3L	tgctaaaacgctagctgctggttcccatggca GAAATTGTRWTGACRCAGTCTCC	40
hVK5-fwd-v3L	tgctaaaacgctagctgctggttcccatggca GAAACGACACTCACGCAGTCTC	40
mIgG-OE_Super	CGCAGTAGCGGTAAACGGC GGACAGGGMTCCAKAGTTCCA	40	Mouse antibody constant region primers
mIgK-OE_Super	GCGGATAACAATTTCACACAGG GTTCAAGAAGCACACGACTGAGG	40
aPEX-CH-AHX89	CGCAGTAGCGGTAAACGGC	400	Common primers
aPEX-CL-BRH06	GCGGATAACAATTTCACACAGG	400
Nested PCR Primers
Primer Name	Primer sequence	Final conc. (nM)	Note
mIgG-nested-4N	NNNN ATGGGCCCTG CCARKGGATAGACHGATGGGG	200	Mouse constant region primers for nested PCR
mIgK-nested-4N	NNNN GTGCGGCCGC GGTGGGAAGATGGATACAGTTGGT	200
Miseq PCR Primers for Paired VH:VL Amplicon Library
Primer Name	Primer sequence	Final conc. (nM)	Note
mIgG-msF1-4N	TCGTCGGCAGCGTCAGATGTGTATAAGAGACAG NNNN ATGGGCCCTG CCARKGGATAGACHGATGGGG	400	-
mIgK-msR1-4N	GTCTCGTGGGCTCGGAGATGTGTATAAGAGACAG NNNN GTGCGGCCGC GGTGGGAAGATGGATACAGTTGGT	400
Yeast Cloning Primers
Primer Name	Primer sequence	Final conc. (nM)	Note
hVH1.rev	GTTCTA GGCGCGCC TGTACTTGC TGAGGAGACRGTGACCAGGGTG	200	J-region primers for addition of NotI and AscI restriction enzyme sites to paired VH:VL amplicon library
hVH3.rev	GTTCTA GGCGCGCC TGTACTTGC TGAAGAGACGGTGACCATTGT	200
hVH4.rev	GTTCTA GGCGCGCC TGTACTTGC TGAGGAGACGGTGACCAGGGT	200
hVH6.rev	GTTCTA GGCGCGCC TGTACTTGC TGAGGAGACGGTGACCGTGGTCC	200
hVK1.rev	CTTATA GCGGCCGC AGTTCG TTTGATTTCCACCTTGGTCC	200
hVK2.rev	CTTATA GCGGCCGC AGTTCG TTTGATCTCCASCTTGGTCC	200
hVK3.rev	CTTATA GCGGCCGC AGTTCG TTTGATATCCACTTTGGTCC	200
hVK5.rev	CTTATA GCGGCCGC AGTTCG TTTAATCTCCAGTCGTGTCC	200
Yeast Transformation Primers
Primer Name	Primer sequence	Final conc. (nM)	Note
YD.hu.H.transform	GGAAGTAGTCCTTGACCAGGC	200	For yeast transformation insert amplification
YD.hu.K.transform	CTCTCTGGGATAGAAGTTATTCAGC	200
Miseq PCR Primers for Sorted Yeast Library
Primer Name	Primer sequence	Final conc. (nM)	Note
2Ydrec_heavy_Vfor_MSrev1	TCTCGTGGGCTCGGAGATGTGTATAAGAGACAG NNNN CTGTTATTGCTAGCGTTTTAGCA	400	-
2YDrec_huIgH_Crev_MSfor1	TCGTCGGCAGCGTCAGATGTGTATAAGAGACAG NNNN AAGGCGCGCCTGTACTTGC	400
