# Supplementary material for: Large-scale antibody immune response mapping of splenic B cells and bone marrow plasma cells in a transgenic mouse model
Source: Front Immunol. 2023 Jun 5;14:1137069. doi: 10.3389/fimmu.2023.1137069 (PMC10280637; doi:10.3389/fimmu.2023.1137069)
Supplement: Supplementary file 8 [file Table_2.xlsx]

## Sheet: Table S2
Table S2. Key descriptive statistics for NGS analysis of paired VH:VL antibody library sequencing. A matched CDR-H3:CDR-L3 cluster in BM and SPL samples was determined if it met one of the criteria: a) the exact CDR-H3 and CDR-L3 sequence was observed in both samples, or b) the exact CDR-H3 sequence paired with equal length of CDR-L3 sequence with no more than 20% mismatch was observed in both sa…
Library Name	# of B Cells Before Stimulation	# of B Cells After Stimulation	# of B Cells Emulsified	Total Raw Reads	Total Reads Passing Quality Filter	Total Annotated CDR-H3:CDR-L3 Reads	Total Paired CDR-H3:CDR-L3 Sequences with 1 Read	Total Reads for Paired CDR-H3:CDR-L3 Sequences with More than 1 Read	Total Reads for Unique VH:VL Clusters	# of Unique VH:VL Clusters	# of Matched CDR-H3:CDR-L3 Clusters	# of Mismatched CDR-H3:CDR-L3 Clusters	VH:VL Pairing Precision
Bone marrow	-	-	4 million	5349416	5291293	3657581	573161	3024963	1551649	3204	33	1	0.985
Spleen	2 million	3.35 million	3.35 million	4083658	4067813	2458545	310239	2142349	1331137	1121
