# Supplementary material for: Large-scale antibody immune response mapping of splenic B cells and bone marrow plasma cells in a transgenic mouse model
Source: Front Immunol. 2023 Jun 5;14:1137069. doi: 10.3389/fimmu.2023.1137069 (PMC10280637; doi:10.3389/fimmu.2023.1137069)
Supplement: Supplementary file 9 [file Table_3.xlsx]

## Sheet: Table S3
Table S3. Key statistics for E.coli cloning and yeast transformation during antibody yeast library generation.
Library Name	E.coli Transformation 1	E.coli Transformation 2	Yeast Transformation
	# of Transformants	# of Transformants	# of Transformants
Bone Marrow	916700	1256600	3730000
Spleen	1227760	700400	3210000
