# Supplementary material for: Large-scale antibody immune response mapping of splenic B cells and bone marrow plasma cells in a transgenic mouse model
Source: Front Immunol. 2023 Jun 5;14:1137069. doi: 10.3389/fimmu.2023.1137069 (PMC10280637; doi:10.3389/fimmu.2023.1137069)
Supplement: Supplementary file 11 [file Table_5.xlsx]

## Sheet: Table S5
Table S5. Summary of paired VH:VL amplicon sequencing, yeast library screening, and SPR data for antibodies selected from the spleen-derived antibody library.
	Paired VH:VL Sequencing Data												Yeast Screening Data							SPR Data
mAb ID	CDRH3_aa_seqs	CDRL3_aa_seqs	IGHV Gene	IGHJ Gene	CDR-H3 Len	IGKV Gene	IGKJ Gene	CDR-L3 Len	H Isotype	L Isotype	# of Reads in Unique Cluster Library	% of Unique Cluster Library	ER_Rd1	ER_Rd2	ER_0.1_nM	ER_1_nM	ER_10_nM	ER_100_nM	Predicted Affinity	kon (M-1 s-1)	koff (s-1)	KD (M)	Remark
SPL-mAb01	CVRDDWPDVFDIW	CLQHNSYPYTF	IGHV3-20*01	IGHJ3*02	11	IGKV1-17*01	IGKJ2*01	9	IgG	IgK	1409	0.00105849	9.51477	5.93472	37.1477	7.0285	2.78429	1.23943	High	1000000	2.84963e-05	2.84963e-11	indicative (koff < quantification limit)
SPL-mAb02	CARDDWPEAFDMW	CLQHNSYPYTF	IGHV3-20*03	IGHJ3*02	11	IGKV1-17*01	IGKJ2*01	9	IgG	IgK	143	0.000107427	51.4842	79.3857	235.726	142.702	56.4754	21.4485	High	700000	2.84963e-05	4.0709e-11	indicative (koff < quantification limit)
SPL-mAb03	CVGTSHDVLANYYPDVFDIW	CQQYDNWPPITF	IGHV3-33*01	IGHJ3*02	18	IGKV3-15*01	IGKJ5*01	10	IgG	IgK	1159	0.000870684	16.3331	23.6201	7.38029	41.303	20.1206	19.1096	Medium	220000	4.8e-05	2.18182e-10
SPL-mAb04	CAREVYFDWLSYGFDFW	CHQSNNLPHTF	IGHV1-46*01	IGHJ3*01	15	IGKV6D-21*02	IGKJ2*01	9	IgG	IgK	1820	0.00136725	11.8665	19.2532	4.86262	17.1278	17.3831	12.9053	Medium	180000	5.7e-05	3.16667e-10
SPL-mAb05	CVRHSSTHWYFDWYFDRW	CHQSDNLPYSF	IGHV3-11*01	IGHJ2*01	16	IGKV6-21*02	IGKJ2*01	9	IgG	IgK	10720	0.00805327	15.0419	17.247	114.708	38.9481	16.5233	15.7116	High	320000	0.00012	3.75e-10
SPL-mAb06	CAREGDFYGSGRYYPHYFGMDVW	CQQVNSYPYTF	IGHV4-59*01	IGHJ6*02	21	IGKV1-9*01	IGKJ2*01	9	IgG	IgK	14555	0.0109343	16.9573	14.1933	0.141722	7.85496	8.43559	7.171	Medium	71000	2.84963e-05	4.01356e-10	indicative (koff < quantification limit)
SPL-mAb07	CARGDDILIGPYYGLDVW	CQHRSSWPLTF	IGHV3-33*01	IGHJ6*02	16	IGKV3-11*01	IGKJ4*01	9	IgG	IgK	1531	0.00115014	10.9287	10.9669	0.0130888	2.63329	4.92386	4.43928	Medium	270000	0.00011	4.07407e-10
SPL-mAb08	CAREGDFFGSGRYYPHYYGMDVW	CQQLNSYPYTF	IGHV4-59*01	IGHJ6*02	21	IGKV1-9*01	IGKJ2*01	9	IgG	IgK	2349	0.00176466	15.3072	13.8884	0.0217646	4.35943	7.04201	6.29073	Medium	54000	2.84963e-05	5.27709e-10	indicative (koff < quantification limit)
SPL-mAb09	CARHSTTYWYFVWYFDRW	CHQSDNLPYTF	IGHV3-11*01	IGHJ2*01	16	IGKV6D-21*02	IGKJ2*01	9	IgG	IgK	2312	0.00173686	11.1538	5.09544	2.03469	3.21158	1.36281	0.775385	Medium	200000	0.00016	8e-10
SPL-mAb10	CAREDRYCISGSCYAFLDSW	CHQDYDLPFTF	IGHV3-33*01	IGHJ4*02	18	IGKV3-7*02	IGKJ2*01	9	IgG	IgK	208	0.000156257	6.11776	16.3276	73.5682	20.8385	10.4867	10.8189	High	35000	3.9e-05	1.11429e-09
SPL-mAb11	CARHSTTYRYVVWYHDLW	CHQTDNLPYTF	IGHV3-11*01	IGHJ2*01	16	IGKV6D-21*02	IGKJ2*01	9	IgG	IgK	3791	0.00284794	14.7088	7.29266	0	5.67479	2.13754	1.33462	Medium	160000	0.00026	1.625e-09
SPL-mAb12	CAREGYFDWISYAFDVW	CHQSNNLPHTF	IGHV1-46*01	IGHJ3*01	15	IGKV6D-21*02	IGKJ2*01	9	IgG	IgK	2698	0.00202684	15.909	33.1102	0.0196703	35.1419	39.5959	25.9871	Medium	55000	0.00024	4.36364e-09
SPL-mAb13	CARDVRYCSDGDCYNYFDYW	CQQLYSYPPTF	IGHV3-30*03	IGHJ4*02	18	IGKV1-9*01	IGKJ2*01	9	IgG	IgK	2109	0.00158436	24.5254	31.3888	0.0337508	31.1424	39.434	34.4276	Medium	17000	8.4e-05	4.94118e-09
SPL-mAb14	CARGDDILIGPYYGMDVW	CQQRSNWPLTF	IGHV3-33*01	IGHJ6*02	16	IGKV3-11*01	IGKJ4*01	9	IgG	IgK	6074	0.00456302	9.44661	16.7439	1.26013	4.69714	29.3953	35.161	Low	110000	0.00071	6.45455e-09
SPL-mAb15	CAREAPRYCSGGSCYSLGFDIW	CHQDYNSWTF	IGHV3-33*01	IGHJ3*02	20	IGKV3-7*02	IGKJ1*01	8	IgG	IgK	671	0.00050408	6.12115	15.708	0.0238018	23.5	15.0859	14.9201	Medium	14000	0.00012	8.57143e-09
SPL-mAb16	CARDRGKYCSGGICYSGGFDIW	CQQDYDLPFTF	IGHV3-33*01	IGHJ3*02	20	IGKV3-7*02	IGKJ3*01	9	IgG	IgK	9619	0.00722615	16.6657	25.042	2.13889	6.36307	25.9543	27.9386	Low	16000	0.00014	8.75e-09
SPL-mAb17	CAREPPRIAEAGNVYSYGLDVW	CQQDYDFPITF	IGHV3-33*01	IGHJ6*02	20	IGKV3-7*02	IGKJ5*01	9	IgG	IgK	3705	0.00278333	17.261	33.0358	0.0420711	42.6809	41.5702	37.534	Medium	14000	0.00025	1.78571e-08
SPL-mAb18	CARETKYCSGGNCYHYFDYW	CQQDYDLPYTF	IGHV3-33*05	IGHJ4*02	18	IGKV3-7*02	IGKJ2*01	9	IgG	IgK	1276	0.000958579	10.4079	20.475	50.0568	35.6389	17.8458	16.6743	High	15000	0.00037	2.46667e-08
SPL-mAb19	CVRDLMRYCSGGNCYGYGMDVW	CQQDYDLPLTF	IGHV3-33*01	IGHJ6*02	20	IGKV3-7*02	IGKJ4*01	9	IgG	IgK	404	0.0003035	26.3711	18.7403	0	2.72646	11.1731	14.0475	Low	6900	0.00026	3.76812e-08
SPL-mAb20	CARHSSTWWYFNWYFDRW	CHQSDNLPYTF	IGHV3-11*01	IGHJ2*01	16	IGKV6D-21*02	IGKJ2*01	9	IgG	IgK	4883	0.00366829	10.123	12.4333	26.5968	37.6926	13.7627	12.8136	Medium	19000	0.00032	1.68421e-08	Indicative (complex interaction)
SPL-mAb21	CARLSLLFFGEYFDYW	CQQRNNWPLTF	IGHV4-39*01	IGHJ4*02	14	IGKV3-11*01	IGKJ4*01	9	IgG	IgK	627	0.000471026	16.2695	16.9058	13.8056	25.1366	12.6491	8.33032	Medium	320000	0.0003	9.375e-10	Indicative (complex interaction)
SPL-mAb22	CARLSLLFFGEYFDYW	CQQRDNWPLTF	IGHV4-39*01	IGHJ4*02	14	IGKV3-11*01	IGKJ4*01	9	IgG	IgK	5864	0.00440526	16.2695	16.9058	13.8056	25.1366	12.6491	8.33032	Medium	240000	0.00039	1.625e-09	Indicative (complex interaction)
SPL-mAb23	CTRYSSSSWYADWYYDLW	CHQSSRLPYTF	IGHV3-11*01	IGHJ2*01	16	IGKV6D-21*02	IGKJ2*01	9	IgG	IgK	1243	0.000933788	11.3871	17.139	2.28167	21.3071	9.74294	7.20474	Medium	130000	0.00034	2.61538e-09	Indicative (complex interaction)
SPL-mAb24	CAKEGIFCGDDCYWDNW	CQQYGSSMYTF	IGHV3-23*01	IGHJ4*02	15	IGKV3-20*01	IGKJ2*01	9	IgG	IgK	370	0.000277958	7.31556	13.1082	2.74065	8.50144	6.52021	5.41202	Medium	25000	0.0008	3.2e-08	Indicative (complex interaction)
SPL-mAb25	CVRETKYCAAGSCYHYFDYW	CQQDYNLPYTF	IGHV3-33*05	IGHJ4*02	18	IGKV3-7*02	IGKJ2*01	9	IgG	IgK	75	5.63428e-05	57.2245	9.1414	0	10.0797	9.45149	36.8097	Low	33000	0.00043	1.30303e-08	Indicative (complex interaction)
SPL-mAb26	CVRDRGKYCSGGICSSGAFDIW	CQQDYDLPFTF	IGHV3-33*01	IGHJ3*02	20	IGKV3-7*02	IGKJ3*01	9	IgG	IgK	880	0.000661089	17.2658	21.1403	0.0288629	2.59898	14.7628	16.7681	Low	6400	0.00036	5.625e-08
SPL-mAb27	CAREGTYYDILTGPYGMDVW	CLQHNSYPYTF	IGHV1-18*01	IGHJ6*02	18	IGKV1-17*01	IGKJ2*01	9	IgG	IgK	3465	0.00260304	3.08529	5.32433	0.00524585	0.0743886	1.44156	3.44627	Low	14000	0.0029	2.07143e-07	Indicative (complex interaction)
SPL-mAb28	CTRDQKYCTGGNCLHFFDYW	CQQVYDLPFTF	IGHV3-30*04	IGHJ4*02	18	IGKV3-7*02	IGKJ2*01	9	IgG	IgK	25	1.87809e-05	12.0211	31.0927	0	98.1717	15.8837	24.1296	Medium	No binding
SPL-mAb29	CARHSSTHWYFDWYFDLW	CHQSDYLPYTF	IGHV3-11*01	IGHJ2*01	16	IGKV6D-21*02	IGKJ2*01	9	IgG	IgK	2610	0.00196073	15.5074	15.0789	14.8232	22.7407	11.3183	9.35468	Medium	No binding
SPL-mAb30	CARTPPRTAAAGTVYSYGMDVW	CQQDYDLPITF	IGHV3-33*01	IGHJ6*02	20	IGKV3-7*02	IGKJ5*01	9	IgG	IgK	5148	0.00386737	7.89976	17.3709	7.03239	20.4733	17.4019	13.7396	Medium	No binding
SPL-mAb31	CERGDDILTGPYYGLDVW	CQQRSNWPLTF	IGHV3-33*01	IGHJ6*02	16	IGKV3-11*01	IGKJ4*01	9	IgG	IgK	7	5.25866e-06	13.5996	5.29241	0	0	15.4024	9.41644	Medium	No binding
SPL-mAb32	CAREQWLWEALRGDGFDIW	CHQNSSLHTF	IGHV1-46*01	IGHJ3*02	17	IGKV6D-21*02	IGKJ2*01	8	IgG	IgK	461	0.00034632	7.42287	14.3217	0.0192703	10.1961	10.8685	8.6332	Medium	No binding
SPL-mAb33	CALAVALYYYYSMDVW	CLQHNSYPLTF	IGHV3-23*01	IGHJ6*02	14	IGKV1-17*01	IGKJ4*01	9	IgG	IgK	2	1.50247e-06	30.5298	5.99804	0	1.75994	2.42038	1.70392	Medium	No binding
SPL-mAb34	CARDPPRIAEAGTVYSYGMDVW	CQQDYNLPLTF	IGHV3-33*01	IGHJ6*02	20	IGKV3-7*02	IGKJ4*01	9	IgG	IgK	34	2.55421e-05	23.9613	62.8367	0.24822	0.146662	106.717	343.626	Low	No binding
SPL-mAb35	CAGEGTYYDILTGPYGMDVW	CLQHNSYPYTF	IGHV1-18*01	IGHJ6*02	18	IGKV1-17*01	IGKJ2*01	9	IgG	IgK	3	2.25371e-06	7.28553	7.93858	0	0	0	7.06233	Low	No binding
